# Supplementary material for: Research Progress of Natural Active Substances with Immunosuppressive Activity
Source: Molecules. 2024 May 16;29(10):2359. doi: 10.3390/molecules29102359 (PMC11124018; doi:10.3390/molecules29102359)
Supplement: Supplementary file 1 [file molecules-29-02359-s001.zip]

Archive with 1 entries (1 files):
- molecules-2990204-supplementary.pdf
